# Supplementary material for: Activity-Weighted Assessment and Environmental Drivers of Compound Ozone–Heat Exposure Risk in Urban Outdoor Exercise Spaces
Source: Toxics. 2026 Jun 30;14(7):581. doi: 10.3390/toxics14070581 (PMC13419135; doi:10.3390/toxics14070581)
Supplement: Supplementary file 1 [file toxics-14-00581-s001.zip]

Archive with 1 entries (1 files):
- toxics-4370654-supplementary.pdf
